# Supplementary material for: Novel GPRC5B::PRKCA gene fusion in an unclassifiable low-grade glioneuronal tumor
Source: Neurooncol Adv. 2026 Jun 8;8(1):vdag156. doi: 10.1093/noajnl/vdag156 (PMC13341011; doi:10.1093/noajnl/vdag156)
Supplement: vdag156_Supplementary_Data [file vdag156_supplementary_data.zip]

Archive with 16 entries (16 files):
- coi_disclosure_Sachiko Minamiguchi.docx
- coi_disclosure_Noritaka Sano.docx
- coi_disclosure_Susumu Miyamoto.docx
- coi_disclosure_Takahiko Kamata.docx
- coi_disclosure_Yasuhide Takeuchi.docx
- coi_disclosure_Yoshihiro Yamamoto.docx
- coi_disclosure_Yuki Oichi.docx
- coi_disclosure_Yukinori Terada.docx
- coi_disclosure (Yoshiki Arakawa).docx
- coi_disclosure Yohei Mineharu.docx
- coi_disclosure Manabu Muto.docx
- coi_disclosure Keita Fukuyama.docx
- coi_disclosure_Hironori Haga.docx
- coi_disclosure_Masahiro Tanji.docx
- coi_disclosure_Masayuki Hara.docx
- coi_disclosure_Naoki Goda.docx
